# Supplementary material for: Predictability of the effects of facet joint infiltration in the degenerate lumbar spine when assessing MRI scans
Source: J Orthop Surg Res. 2017 Nov 21;12:180. doi: 10.1186/s13018-017-0685-x (PMC5699022; doi:10.1186/s13018-017-0685-x)
Supplement: Additional file 1: — Original study data. (XLSX 23 kb) [file 13018_2017_685_MOESM1_ESM.xlsx]

## Sheet: Additional supporting data file
pat_nr	Geschlecht	Geburtsdatum	Alter	Datum_Infiltration	Diagnose	Beschwerden	Besserung	impr_pc_ord	Metall	MRT_Datum	Tage_zw_Bild_Inf	Segment_a	Segment	Sagittaldm_12WK_drunterM_axial	Sagittaldm_12_WK_höherM_axial	Sagittaldm_Höhe_DiskM_axial	SagittaldmM_axial_mm	HV_BSMesshoehe	Transversalaxial_gemessen	Fläche_axial_gemessen	Spinal_qualitativ	Spinal_qualitativ_kodiert	Spinal_qualitativ_kodiert_AD	Li_Foramen_Qualitativ	Re_Foramen_Qualitativ	NF_qual_Lee_hv	Li_Foramen_Breite_axial_gemessen_BS	Re_Foramen_Breite_axial_gemessen_BS	Li_Foramen_Breite_axial_gemessen	Re_Foramen_Breite_axial_gemessen	NF_width_Beers_lv	Fläche_Foramen_li	Fläche_Foramen_re	NF_CSA_Sipola_lv	Facetten_li	Facetten_re	FacJD_Weishaupt_hv	Erguß_links	Erguß_rechts	posteriore_Bandscheibenhöhe	filter_$
7	1	1958-09-23	58	2015-08-04	5	6	0	1	Nein	2015-07-15	20	L3/L4	2	12.5	13.8	13.1	13.1		13.8	150	A1	1	1	1	2	2	3.8	2.5	6.2	4.4	4.4	66.2	60.2	60.2	1	0	1	1	1	7	1
15	1	1952-09-27	64	2015-09-07	5	3	0	1	Nein	2015-08-18	20	L4/L5	3	12.1	11.2	9.9	9.9		11.6	92.3	A2	2	1	1	0	1	1.3	3	5.2	5.2	5.2	67.7	87	67.7	2	1	2	0	1	2	1
26	1	1932-04-03	84	2011-09-13	2	6	0	1	Nein	2011-09-13	0	L4/L5	3	20.6	15	11.9	11.9		10.5	144.1	A3	3	1	1	1	1	1.9	4.4	7.5	8.8	7.5	57.4	63.5	57.4	2	1	2	0	0	0.88	1
39	1	1963-03-22	53	2015-12-08	2	3	0	1	Nein	2015-11-09	29	L5/S1	4	10.2	16.2	11	11		15.3	152.6	A2	2	1	3	2	3	1.6	2	5.5	3.5	3.5	55.1	51	51	1	2	2	0	0	0	1
43	1	1966-03-20	50	2012-03-26	2	5	0	1	Nein	2012-02-08	47	L4/L5	3	19.5	17.1	15.7	15.7		22	305.2	A2	2	1	0	0	0	5.4	5.5	8.3	8.8	8.3	90.3	97.9	90.3	2	1	2	1	1	3.9	1
50	1	1958-09-23	58	2013-04-08	2	4	0	1	Nein	2013-02-13	54	L2/L3	1	12.5	12	10.3	10.3		11.2	149.2	A1	1	1	1	1	1	4.3	3.4	7.7	7.3	7.3	84	80.2	80.2	1	1	1	1	1	4.4	1
2	2	1944-06-22	72	2013-07-15	2	6	0	1	Nein	2013-05-23	53	L4/L5	3	17.2	16	15.6	15.6		14.5	188.3	A2	2	1	1	1	1	1.6	3.5	8.5	8.6	8.5	75.4	72.2	72.2	1	1	1	0	0	0	1
11	2	1944-12-29	72	2013-07-15	2	5	0	1	Nein	2013-02-22	143	L5/S1	4	18	18	20.3	20.3		18.8	309.4	A2	2	1	3	1	3	3.1	6.2	6.2	10.9	6.2	34.7	82.5	34.7	2	1	2	0	0	2.4	1
24	2	1960-09-24	56	2011-10-10	2	5	0	1	Nein	2011-08-30	41	L4/L5	3	12.6	11.5	9.7	9.7		13.8	128.1	A2	2	1	1	1	1	2.5	3.1	4.8	6.9	4.8	64.2	56.2	56.2	2	1	2	1	1	5	1
27	2	1921-03-25	95	2014-09-22	1	4	0	1	Nein	2014-10-24	29	L4/L5	3	15.1	14.1	7.8	7.8		6.7	39.6	C	6	3	3	1	3	2.5	3.2	7.4	8.1	7.4	41.8	55.7	41.8	3	3	3	0	0	3.3	1
30	2	1976-12-03	40	2015-09-02	4	4	0	1	Nein	2015-07-08	56	L5/S1	4	9.4	11.4	10.6	10.6		13.7	130.9	A2	2	1	1	1	1	2.4	3.9	7.4	9.5	7.4	57.4	48.4	48.4	1	0	1	1	1	2.7	1
40	2	1977-10-02	39	2010-06-28	2	5	0	1	Nein	2010-06-28	0	L5/S1	4	7.5	11.3	9.4	9.4		10	74.2	A2	2	1	2	2	2	2.5	1.9	5.2	7.9	5.2	47.5	39	39	1	1	1	0	0	2.6	1
3	1	1973-04-29	43	2016-03-02	2	4	0.1	1	Nein	2016-01-11	51	L4/L5	3	10.6	12.1	8.6	8.6		12.9	92.2	A2	2	1	1	2	2	1.6	2	6.2	5.1	5.1	63.4	51.7	51.7	2	2	2	1	0	4.2	0
13	1	1955-10-03	61	2014-07-03	2	5	0.1	1	Nein	2013-09-26	280	L4/L5	3	11.7	12.7	14.2	14.2		18.8	213.5	B	5	2	3	1	3	2	2	5	7.1	5	55.3	60.4	55.3	2	1	2	0	1	2.4	0
8	2	1963-04-28	53	2012-03-28	2	4	0.15	1	Nein	2012-01-13	75	L2/L3	1	12.3	13.7	9.9	9.9		12.3	155.5	A1	1	1	0	1	1	3.2	5	8.8	8.8	8.8	100.9	87.2	87.2	2	2	2	1	1	2.9	0
14	1	1955-09-24	61	2016-03-07	2	4	0.2	1	Nein	2016-01-15	52	L5/S1	4	9.8	11.8	9.8	9.8		13.7	145	B	5	2	2	2	2	3.9	3.9	6.8	4.9	4.9	57.4	57.4	57.4	3	1	3	0	0	2.4	0
20	1	1977-02-27	39	2008-07-07	4	9	0.2	1	Nein	2008-07-04	3	L5/S1	4	7.5	7.5	10	10		8.8	78.9	B	5	2	1	3	3	3.8	4	5.6	5.6	5.6	43.6	47.9	43.6	1	1	1	0	1	2.3	0
9	2	1939-08-12	77	2014-08-04	2	4	0.2	1	Nein	2014-06-23	42	L4/L5	3	7.8	5.9	3.9	2.9	1	5.9	34.3	C	6	3	3	1	3	2	2.9	5.9	8.8	5.9	68.2	59	59	2	2	2	1	1	2.2	0
18	2	1977-03-19	39	2014-02-10	2	5	0.2	1	Nein	2013-12-16	56	L4/L5	3	11.5	11.5	11	9.3	2	14.9	126.5	A2	2	1	1	1	1	2.2	3.8	7.7	6.8	6.8	87	60	60	1	2	2	1	1	1.9	0
25	2	1955-06-24	61	2013-07-08	7	3	0.25	1	Nein	2013-05-07	62	L5/S1	4	13.3	17.3	16.5	16.5		15.6	234.4	A2	2	1	3	1	3	2.3	3.9	4.7	7	4.7	44.3	64.6	44.3	1	1	1	1	1	2.4	0
48	2	1955-06-24	61	2013-07-12	5	3	0.25	1	Nein	2013-05-07	66	L5/S1	4	13.3	18	17.3	17.3		16.5	247.8	A2	2	1	2	1	2	3.1	3.9	3.9	7	3.9	57.8	61.8	57.8	1	1	1	0	1	2.4	0
12	1	1972-09-05	44	2013-09-09	2	4	0.3	1	Nein	2013-04-25	137	L5/S1	4	11.9	14.9	13.2	13.2		12.2	136.1	A2	2	1	1	1	1	3.5	6.6	6.1	6.8	6.1	95.2	92.2	92.2	1	1	1	0	0	1.5	0
35	1	1955-03-12	61	2016-01-25	1	4	0.3	1	Nein	2015-12-11	45	L4/L5	3	10.8	10.8	8.9	8.9		14.5	127.9	A2	2	1	2	2	2	1.9	3.3	6.1	7	6.1	48.6	50.6	48.6	2	2	2	0	1	3.7	0
42	1	1941-03-07	75	2013-06-11	1	4	0.3	1	Nein	2012-12-03	190	L5/S1	4	13.7	15.6	14.8	14.8		11.8	163.1	B	5	2	3	3	3	3.9	2.9	7.8	2.9	2.9	50.5	70.8	50.5	2	0	2	0	1	2.4	0
44	1	1955-04-24	61	2011-04-27	4	4	0.3	1	Nein	2011-04-18	9	L4/L5	3	12.3	11.8	10.3	10.3		14.8	114.4	A2	2	1	2	2	2	1.5	2.5	3.7	5.2	3.7	59.8	58.8	58.8	1	2	2	0	1	5.5	0
6	2	1961-01-15	55	2012-09-24	2	5	0.3	1	Nein	2012-06-01	115	L5/S1	4	11.9	16	14.1	14.1		18.1	202.1	A2	2	1	3	1	3	1.9	6.9	7.5	9.1	7.5	42.9	89.8	42.9	1	1	1	0	1	2	0
33	2	1955-06-05	61	2011-11-21	2	4	0.3	1	Nein	2011-09-02	80	L5/S1	4	9.5	11.8	10.2	10.2		10.5	89.1	A2	2	1	1	1	1	3.5	3.9	7.4	5.5	5.5	57	72.7	57	2	2	2	1	1	1.4	0
34	2	1962-02-03	54	2013-07-23	2	7	0.4	2	Nein	2013-06-17	36	L5/S1	4	9.4	12.6	12.6	12.6		1	151.2	A2	2	1	1	1	1	5	5	10	8.1	8.1	74.4	84	74.4	1	1	1	0	0	1.5	0
38	1	1958-10-20	58	2014-03-01	2	6	0.45	2	Nein	2014-01-29	31	L4/L5	3	11.7	11.8	10.8	10.8		13.7	124	A3	3	1	1	1	1	3.9	2	6.8	5.9	5.9	67	56.8	56.8	1	0	1	0	1	2.2	0
37	2	1951-07-04	65	2011-12-05	2	5	0.5	2	Nein	2011-10-18	48	L4/L5	3	10.6	14.1	8.4	8.4		5.6	58.8	C	6	3	1	1	1	3.5	4.9	5.6	6.3	5.6	73.5	77.5	73.5	3	3	3	0	0	3.9	0
45	2	1969-10-10	47	2007-02-23	2	7	0.5	2	Nein	2007-02-21	2	L4/L5	3	10	10.6	10.6	10.6		10	82	A2	2	1	1	1	1	2.5	2.5	4.4	7.5	4.4	69.7	64.9	64.9	1	3	3	1	0	3.8	0
4	2	1940-12-25	76	2011-03-24	2	5	0.6	2	Nein	2010-08-20	216	L4/L5	3	11.7	12.7	12.7	12.7		9.8	104.9	B	5	2	1	2	2	3.9	2	6.8	4.9	4.9	58.6	65.8	58.6	1	2	2	1	0	3.5	0
28	2	1958-10-06	58	2009-05-26	2	5	0.6	2	Nein	2008-11-25	182	L5/S1	4	11.9	15.6	15	15		13.8	166	A2	2	1	1	1	1	5	5.6	8.1	8.9	8.1	89.9	70.3	70.3	1	1	1	1	1	2.1	0
16	1	1988-04-27	28	2015-11-02	6	4	0.65	2	Nein	2015-07-22	103	L5/S1	4	11.7	12.1	11.3	11.3		15.2	172.6	A2	2	1	1	1	1	3.1	2	7.4	9	7.4	59.8	43.6	43.6	1	1	1	1	1	2.7	0
17	1	1978-03-04	38	2013-09-15	2	7	0.7	2	Nein	2013-09-15	0	L5/S1	4	10.6	14.5	12.5	12.5		16.3	166	A2	2	1	1	1	1	3.1	3.1	4.4	#NULL!	4.4	42.1	45.9	42.1	1	1	1	0	1	2.5	0
1	2	1947-12-11	69	2012-04-23	2	7	0.7	2	Nein	2011-09-30	206	L4/L5	3	13.6	12.6	13	13		13.6	165.8	C	6	3	1	1	1	5.5	3.5	9	7.5	7.5	67	78.9	67	3	2	3	0	1	5.2	0
5	2	1968-05-09	48	2014-03-24	2	4	0.7	2	Nein	2013-12-23	91	L5/S1	4	16.8	13.2	13.7	13.7		12.7	133.8	A2	2	1	2	2	2	1	1.5	4	3	3	46.5	51.9	46.5	1	0	1	1	1	3.9	0
10	2	1942-05-25	74	2014-01-27	1	4	0.7	2	Nein	2013-08-13	167	L5/S1	4	9.2	12.7	13.2	13.2		10.7	156	B	5	2	1	1	1	8.8	4.1	8.6	8.6	8.6	92.7	86.5	86.5	0	2	2	1	0	4.1	0
23	2	1964-12-08	52	2013-12-12	2	4	0.7	2	Nein	2012-09-06	97	L4/L5	3	15.1	14.1	12.7	12.7		5.9	148.5	A2	2	1	2	2	2	3.1	4.5	6	5.8	5.8	49.1	66.4	49.1	2	1	2	0	1	3.3	0
31	2	1930-02-23	86	2012-01-09	4	3	0.7	2	Nein	2011-08-17	145	L4/L5	3	12.5	15.2	13.3	13.3		12.5	170.1	A2	2	1	0	1	1	2	2	7.8	5.5	5.5	67.1	54.9	54.9	1	2	2	0	0	0.8	0
46	2	1958-02-03	58	2012-03-20	2	4	0.7	2	Nein	2012-02-23	26	L4/L5	3	5.6	14.6	9.9	9.9		11.6	109.7	B	5	2	3	1	3	1.7	2.6	6.1	6.4	6.1	53.6	63.3	53.6	3	3	3	0	0	0.63	0
52	2	1961-04-16	55	2015-08-25	3	5	0.7	2	Nein	2014-11-03	295	L5/S1	4	13.3	11.9	11.9	11.9		14.8	128.9	A2	2	1	2	2	2	2.2	2.9	4.3	6.5	4.3	50.7	56.1	50.7	2	1	2	1	1	3.8	0
22	2	1961-01-06	55	2010-10-19	2	4	0.75	2	Nein	2010-03-23	210	L4/L5	3	12.5	13.7	11.4	11.4		16.4	142.4	A3	3	1	1	1	1	3.5	2.3	7.4	6.3	6.3	58.9	68.1	58.9	1	1	1	0	1	1.9	0
19	2	1966-02-03	50	2014-08-14	2	7	0.8	3	Nein	2014-04-30	106	L3/L4	2	14.4	15.3	11.9	11.9		10	180.3	A2	2	1	1	1	1	3.1	4.1	4.1	8.1	4.1	50.5	64.5	50.5	2	2	2	1	1	2.8	1
32	2	1945-04-22	71	2013-09-02	4	9	0.8	3	Nein	2013-08-30	3	L4/L5	3	15	13.8	10.6	10.6		10.6	110.9	A1	1	1	1	1	1	2.5	2.5	5.6	6.3	5.6	86.5	58.6	58.6	2	2	2	1	1	3.5	1
21	1	1985-08-15	31	2011-01-04	4	7	0.9	3	Nein	2010-09-01	125	L5/S1	4	7.9	10.2	6.2	6.2		18.1	118.2	A1	1	1	2	1	2	2.3	3	4.9	7.2	4.9	56.3	52.4	52.4	1	1	1	0	0	3.7	1
47	1	1964-08-23	52	2014-01-14	2	5	0.9	3	Nein	2013-10-21	85	L4/L5	3	11.3	13.1	11.2	11.2		16.3	144.9	A2	2	1	1	1	1	1.9	2.5	6.2	6.8	6.2	73.1	73.1	73.1	1	1	1	0	1	5.4	1
53	1	1964-04-04	52	2013-08-13	2	4	0.9	3	Nein	2013-07-23	21	L4/L5	3	8	9.5	6.5	6.5		10.5	67.2	B	5	2	1	1	1	2.5	4	7.5	7	7	87.3	65.8	65.8	2	1	2	1	1	4.5	1
41	2	1967-11-08	49	2009-04-21	7	4	0.9	3	Nein	2009-04-22	1	L5/S1	4	8.8	14.4	12.5	12.5		11.2	113.7	A2	2	1	1	1	1	4.4	6.9	8.8	8.8	8.8	71.2	73.4	71.2	1	0	1	1	1	3.1	1
51	2	1972-05-21	44	2012-07-05	2	4	1	3	Nein	2012-07-04	1	L5/S1	4	10	14	13.3	13.3		17.3	184.8	A2	2	1	1	1	1	4.6	4	6.6	7.3	6.6	75.5	81.9	75.5	2	1	2	0	0	3.6	1

## Sheet: Legend
pat_nr	Numeric	ID	None	Scale
Geschlecht	Numeric	sex	1, männlich - 2, weiblich	Nominal
Geburtsdatum	Date	date of birth	None	Scale
Alter	Numeric	patient age	None	Scale
Datum_Infiltration	Date	date of infiltration	None	Scale
Diagnose	Numeric	diagnosis	1, Spinalkanalstenose - 2, Lumboischialgie/glutalgie - 3, Bandscheibenvorfall - 4, Lumbalgie - 5, Osteochondrose - 6, Olisthese - 7, Facettengelenksarthrose - 8, Spondylarthrose	Nominal
Beschwerden	Numeric	NRS		Nominal
Besserung	Percent	improvement (%)	None	Scale
impr_pc_ord	Numeric	impovement (%) ordinally scaled	None	Nominal
Metall	String	A	None	Nominal
MRT_Datum	Date	date of MRI	None	Scale
Tage_zw_Bild_Inf	Numeric	Zeit zw. Bild und Infilt	None	Scale
Segment_a	String	lumbar level	None	Nominal
Segment	Numeric	lumbar level nominally coded	1, L2/L3 - 2, L3/4 - 3, L4/5 - 4, L5/S1	Nominal
Sagittaldm_12WK_drunterM_axial	Numeric	sagittal spinal canal diameter 1/2 vertebra below the IVD	None	Scale
Sagittaldm_12_WK_höherM_axial	Numeric	sagittal spinal canal diameter 1/2 vertebra above the IVD	None	Scale
Sagittaldm_Höhe_DiskM_axial	Numeric	sagittal spinal canal diameter at the IVD	None	Scale
SagittaldmM_axial_mm	Numeric	minimum sagittal spinal canal diameter	None	Scale
HV_BSMesshoehe	Numeric	Hilfsvariable für Angabe der Schnitthöhe	1, hoch - 2, tief	Nominal
Transversalaxial_gemessen	Numeric	ligamentous interfacet distance	None	Scale
Fläche_axial_gemessen	Numeric	cross-sectional area spinal canal	None	Scale
Spinal_qualitativ	String	Freitext Spinal qualitativ	None	Ordinal
Spinal_qualitativ_kodiert	Numeric	spinal stenosis (Schizas)	1, A1 - 2, A2 - 3, A3 - 4, A4 - 5, B - 6, C - 7, D	Ordinal
Spinal_qualitativ_kodiert_AD	Numeric	spinal stenosis (Schizas) (A-D)	1, A - 2, B - 3, C - 4, D	Ordinal
Li_Foramen_Qualitativ	Numeric	neuroforamen qualitative (Lee) left	None	Ordinal
Re_Foramen_Qualitativ	Numeric	neuroforamen qualitative (Lee) right	None	Ordinal
NF_qual_Lee_hv	Numeric	neuroforamen qualitative (Lee) higher value	None	Ordinal
Li_Foramen_Breite_axial_gemessen_BS	Numeric		None	Scale
Re_Foramen_Breite_axial_gemessen_BS	Numeric		None	Scale
Li_Foramen_Breite_axial_gemessen	Numeric	neuroforaminal width (Beers) left	None	Scale
Re_Foramen_Breite_axial_gemessen	Numeric	neuroforaminal width (Beers) right	None	Scale
NF_width_Beers_lv	Numeric	neuroforaminal width (Beers) lower value	None	Scale
Fläche_Foramen_li	Numeric	cross-sectional area neuroforamen (Sipola) left	None	Scale
Fläche_Foramen_re	Numeric	cross-sectional area neuroforamen (Sipola) right	None	Scale
NF_CSA_Sipola_lv	Numeric	cross-sectional area neuroforamen (Sipola) lower value	None	Scale
Facetten_li	Numeric	facet joint degeneration (Weishaupt) left	None	Ordinal
Facetten_re	Numeric	facet joint degeneration (Weishaupt) right	None	Ordinal
FacJD_Weishaupt_hv	Numeric	facet joint degeneration (Weishaupt) higher value		Ordinal
Erguß_links	Numeric	intraarticular fluid left	0, Nein - 1, Ja	Nominal
Erguß_rechts	Numeric	intraarticular fluid right	0, Nein - 1, Ja	Nominal
posteriore_Bandscheibenhöhe	Numeric	posterior disc-height Hasegawa	None	Scale
filter_$	Numeric	Besserung = 0 | impr_pc_ord = 3 (FILTER)	0, Not Selected - 1, selected	Nominal
